# Supplementary material for: Demographic Consequences of Poison-Related Mortality in a Threatened Bird of Prey
Source: PLoS One. 2012 Nov 14;7(11):e49187. doi: 10.1371/journal.pone.0049187 (PMC3498344; doi:10.1371/journal.pone.0049187)
Supplement: Model Code S1 — R and WinBUGS codes including the data to fit the integrated population model. The directories in the code need to be customized. (R) [file pone.0049187.s003.r]

# The R and WinBUGS codes including the data to fit the integrated population model

# capture-recapture data (2000-2010: 11 capture events)
CH <- matrix(c(1, 1, 1, 1, 1, 1, 1, 1, 0, 0, 0, 0, 0, 
0, 0, 0, 0, 0, 0, 0, 0, 0, 0, 0, 0, 0, 0, 0, 0, 
0, 0, 0, 0, 0, 0, 0, 0, 0, 0, 0, 0, 0, 0, 0, 0, 
0, 0, 0, 0, 0, 0, 0, 0, 0, 0, 0, 0, 0, 0, 0, 0, 
0, 0, 0, 0, 0, 0, 0, 0, 0, 0, 0, 0, 0, 0, 0, 0, 
0, 0, 0, 0, 0, 0, 0, 0, 0, 0, 0, 0, 0, 0, 0, 0, 
0, 0, 0, 0, 0, 0, 0, 0, 0, 0, 0, 0, 0, 0, 0, 0, 
0, 0, 0, 0, 0, 0, 0, 0, 0, 0, 0, 0, 0, 0, 0, 0, 
0, 0, 0, 0, 0, 0, 0, 0, 0, 0, 0, 0, 0, 0, 0, 0, 
0, 2, 2, 7, 7, 7, 7, 2, 7, 1, 1, 1, 1, 1, 0, 0, 
0, 0, 0, 0, 0, 0, 0, 0, 0, 0, 0, 0, 0, 0, 0, 0, 
0, 0, 0, 0, 0, 0, 0, 0, 0, 0, 0, 0, 0, 0, 0, 0, 
0, 0, 0, 0, 0, 0, 0, 0, 0, 0, 0, 0, 0, 0, 0, 0, 
0, 0, 0, 0, 0, 0, 0, 0, 0, 0, 0, 0, 0, 0, 0, 0, 
0, 0, 0, 0, 0, 0, 0, 0, 0, 0, 0, 0, 0, 0, 0, 0, 
0, 0, 0, 0, 0, 0, 0, 0, 0, 0, 0, 0, 0, 0, 0, 0, 
0, 0, 0, 0, 0, 0, 0, 0, 0, 0, 0, 0, 0, 0, 0, 0, 
0, 0, 0, 0, 0, 0, 0, 0, 0, 0, 0, 0, 0, 0, 0, 3, 
7, 0, 0, 0, 0, 7, 0, 2, 0, 0, 2, 7, 1, 1, 1, 1, 
1, 1, 1, 1, 1, 1, 1, 1, 0, 0, 0, 0, 0, 0, 0, 0, 
0, 0, 0, 0, 0, 0, 0, 0, 0, 0, 0, 0, 0, 0, 0, 0, 
0, 0, 0, 0, 0, 0, 0, 0, 0, 0, 0, 0, 0, 0, 0, 0, 
0, 0, 0, 0, 0, 0, 0, 0, 0, 0, 0, 0, 0, 0, 0, 0, 
0, 0, 0, 0, 0, 0, 0, 0, 0, 0, 0, 0, 0, 0, 0, 0, 
0, 0, 0, 0, 0, 0, 0, 0, 0, 0, 0, 0, 0, 0, 0, 0, 
0, 0, 0, 0, 0, 0, 0, 0, 0, 0, 0, 0, 0, 0, 0, 0, 
0, 0, 0, 0, 0, 0, 0, 0, 0, 0, 0, 0, 0, 4, 0, 0, 
0, 0, 0, 0, 0, 3, 0, 0, 3, 0, 2, 8, 8, 2, 2, 2, 
2, 2, 8, 2, 7, 8, 1, 1, 1, 1, 1, 1, 1, 1, 1, 1, 
1, 0, 0, 0, 0, 0, 0, 0, 0, 0, 0, 0, 0, 0, 0, 0, 
0, 0, 0, 0, 0, 0, 0, 0, 0, 0, 0, 0, 0, 0, 0, 0, 
0, 0, 0, 0, 0, 0, 0, 0, 0, 0, 0, 0, 0, 0, 0, 0, 
0, 0, 0, 0, 0, 0, 0, 0, 0, 0, 0, 0, 0, 0, 0, 0, 
0, 0, 0, 0, 0, 0, 0, 0, 0, 0, 0, 0, 0, 0, 0, 0, 
0, 0, 0, 0, 0, 0, 0, 0, 0, 0, 0, 0, 0, 0, 0, 0, 
0, 0, 0, 0, 0, 0, 0, 0, 0, 0, 0, 0, 0, 0, 0, 0, 
0, 0, 0, 0, 0, 0, 11, 0, 0, 0, 0, 3, 3, 3, 3, 
3, 0, 3, 0, 0, 2, 2, 2, 2, 2, 2, 2, 2, 8, 2, 9, 
1, 1, 1, 1, 1, 1, 1, 1, 1, 1, 1, 1, 1, 0, 0, 0, 
0, 0, 0, 0, 0, 0, 0, 0, 0, 0, 0, 0, 0, 0, 0, 0, 
0, 0, 0, 0, 0, 0, 0, 0, 0, 0, 0, 0, 0, 0, 0, 0, 
0, 0, 0, 0, 0, 0, 0, 0, 0, 0, 0, 0, 0, 0, 0, 0, 
0, 0, 0, 0, 0, 0, 0, 0, 0, 0, 0, 0, 0, 0, 0, 0, 
0, 0, 0, 0, 0, 0, 0, 0, 0, 0, 0, 0, 0, 0, 0, 0, 
0, 0, 0, 0, 0, 0, 0, 0, 0, 0, 0, 0, 0, 0, 0, 0, 
0, 0, 0, 0, 0, 0, 0, 0, 0, 0, 11, 11, 11, 0, 0, 
0, 11, 0, 0, 3, 3, 3, 3, 3, 3, 3, 3, 0, 8, 0, 
9, 7, 8, 7, 2, 2, 2, 2, 0, 2, 2, 2, 2, 1, 1, 1, 
1, 1, 1, 1, 1, 1, 1, 1, 1, 1, 1, 1, 1, 1, 1, 1, 
1, 1, 1, 1, 1, 0, 0, 0, 0, 0, 0, 0, 0, 0, 0, 0, 
0, 0, 0, 0, 0, 0, 0, 0, 0, 0, 0, 0, 0, 0, 0, 0, 
0, 0, 0, 0, 0, 0, 0, 0, 0, 0, 0, 0, 0, 0, 0, 0, 
0, 0, 0, 0, 0, 0, 0, 0, 0, 0, 0, 0, 0, 0, 0, 0, 
0, 0, 0, 0, 0, 0, 0, 0, 0, 0, 0, 0, 0, 0, 0, 0, 
0, 0, 0, 0, 0, 0, 0, 0, 0, 0, 0, 0, 0, 0, 0, 0, 
15, 0, 0, 4, 4, 4, 4, 4, 4, 4, 11, 0, 0, 0, 0, 
0, 0, 0, 3, 3, 0, 0, 0, 3, 3, 3, 3, 2, 2, 2, 2, 
8, 8, 8, 2, 8, 7, 9, 2, 0, 0, 8, 2, 2, 2, 2, 2, 
2, 2, 2, 2, 1, 1, 1, 1, 1, 1, 1, 1, 1, 1, 1, 1, 
1, 1, 1, 1, 1, 1, 1, 1, 1, 1, 0, 0, 0, 0, 0, 0, 
0, 0, 0, 0, 0, 0, 0, 0, 0, 0, 0, 0, 0, 0, 0, 0, 
0, 0, 0, 0, 0, 0, 0, 0, 0, 0, 0, 0, 0, 0, 0, 0, 
0, 0, 0, 0, 0, 0, 0, 0, 0, 0, 0, 0, 0, 0, 0, 0, 
0, 0, 0, 0, 0, 0, 0, 0, 0, 0, 0, 0, 0, 0, 0, 0, 
0, 0, 5, 5, 5, 5, 5, 0, 0, 0, 0, 0, 0, 0, 0, 0, 
0, 4, 7, 0, 0, 0, 4, 4, 4, 4, 7, 7, 8, 7, 0, 0, 
0, 7, 0, 0, 0, 0, 0, 0, 0, 3, 0, 3, 3, 3, 3, 3, 
3, 3, 2, 8, 7, 8, 2, 2, 2, 2, 2, 2, 2, 2, 2, 2, 
2, 2, 2, 0, 2, 2, 2, 2, 1, 1, 1, 1, 1, 1, 1, 1, 
1, 1, 1, 1, 1, 1, 1, 0, 0, 0, 0, 0, 0, 0, 0, 0, 
0, 0, 0, 0, 0, 0, 0, 0, 0, 0, 0, 0, 0, 0, 0, 0, 
0, 0, 0, 0, 0, 0, 0, 0, 0, 0, 0, 0, 0, 0, 0, 0, 
0, 0, 0, 0, 0, 0, 0, 0, 0, 0, 0, 0, 0, 0, 0, 0, 
13, 13, 13, 13, 13, 13, 13, 0, 0, 0, 0, 0, 0, 0, 
0, 7, 0, 0, 0, 0, 12, 12, 12, 12, 0, 0, 0, 0, 0, 
0, 0, 0, 0, 0, 0, 0, 0, 0, 0, 4, 4, 4, 4, 4, 4, 
4, 4, 4, 7, 0, 0, 0, 7, 3, 3, 3, 3, 0, 3, 3, 3, 
3, 3, 3, 3, 0, 3, 0, 0, 0, 2, 2, 2, 2, 2, 2, 8, 
0, 2, 2, 2, 2, 2, 2, 2, 1, 1, 1, 1, 1, 1, 1, 1, 
1, 1, 1, 1, 1, 0, 0, 0, 0, 0, 0, 0, 0, 0, 0, 0, 
0, 0, 0, 0, 0, 0, 0, 0, 0, 0, 0, 0, 0, 0, 0, 0, 
0, 0, 0, 0, 0, 0, 0, 0, 0, 0, 0, 0, 0, 0, 0, 0, 
0, 13, 13, 0, 0, 0, 0, 0, 0, 0, 0, 0, 0, 0, 0, 
0, 0, 0, 0, 0, 0, 0, 0, 0, 0, 0, 0, 0, 0, 0, 0, 
0, 0, 0, 0, 0, 0, 0, 0, 0, 12, 12, 12, 12, 12, 
12, 12, 12, 12, 0, 0, 0, 0, 0, 4, 4, 4, 4, 0, 4, 
4, 4, 4, 4, 4, 4, 0, 4, 0, 0, 0, 3, 3, 3, 3, 0, 
3, 0, 0, 3, 3, 3, 3, 3, 3, 3, 9, 8, 2, 2, 9, 9, 
9, 8, 2, 2, 2, 2, 7, 1, 1, 1, 1, 1, 1, 1, 1, 1, 
1, 1, 1, 1, 1, 1, 1, 1, 1, 1, 0, 0, 0, 0, 0, 0, 
0, 0, 0, 0, 0, 0, 0, 0, 0, 0, 0, 0, 0, 0, 0, 0, 
0, 0, 0, 0, 13, 0, 0, 0, 0, 0, 0, 0, 0, 14, 0, 
0, 0, 0, 0, 0, 0, 0, 0, 0, 0, 0, 0, 0, 0, 0, 0, 
0, 0, 0, 0, 0, 0, 0, 0, 0, 0, 0, 13, 0, 0, 0, 
0, 0, 0, 0, 13, 0, 0, 0, 0, 0, 7, 5, 0, 0, 0, 
5, 5, 12, 0, 12, 0, 12, 0, 5, 0, 0, 0, 4, 4, 4, 
4, 11, 7, 0, 0, 11, 4, 4, 8, 4, 8, 4, 0, 0, 10, 
3, 0, 10, 0, 0, 10, 10, 3, 10, 0, 8, 2, 2, 2, 7, 
2, 2, 2, 2, 2, 2, 8, 8, 7, 2, 2, 2, 9, 2), nrow = 142, byrow = FALSE)

# First capture occasion
get.first <- function(x) min(which(x!=0))
f <- apply(CH, 1, get.first)

# Recode CH observations
# 16 = not seen, not detected
rCH <- CH
rCH[rCH==0] <- 16

# read matrix of known latent states
zCH <- matrix(c(NA, NA, NA, NA, NA, NA, NA, NA, NA, NA, NA, NA, NA, 
NA, NA, NA, NA, NA, NA, NA, NA, NA, NA, NA, NA, NA, NA, NA, NA, 
NA, NA, NA, NA, NA, NA, NA, NA, NA, NA, NA, NA, NA, NA, NA, NA, 
NA, NA, NA, NA, NA, NA, NA, NA, NA, NA, NA, NA, NA, NA, NA, NA, 
NA, NA, NA, NA, NA, NA, NA, NA, NA, NA, NA, NA, NA, NA, NA, NA, 
NA, NA, NA, NA, NA, NA, NA, NA, NA, NA, NA, NA, NA, NA, NA, NA, 
NA, NA, NA, NA, NA, NA, NA, NA, NA, NA, NA, NA, NA, NA, NA, NA, 
NA, NA, NA, NA, NA, NA, NA, NA, NA, NA, NA, NA, NA, NA, NA, NA, 
NA, NA, NA, NA, NA, NA, NA, NA, NA, NA, NA, NA, NA, NA, NA, NA, 
NA, 2, 2, 7, 7, 7, 7, 2, 7, NA, NA, NA, NA, NA, NA, NA, 
NA, NA, NA, NA, NA, NA, NA, NA, NA, NA, NA, NA, NA, NA, NA, NA, 
NA, NA, NA, NA, NA, NA, NA, NA, NA, NA, NA, NA, NA, NA, NA, NA, 
NA, NA, NA, NA, NA, NA, NA, NA, NA, NA, NA, NA, NA, NA, NA, NA, 
NA, NA, NA, NA, NA, NA, NA, NA, NA, NA, NA, NA, NA, NA, NA, NA, 
NA, NA, NA, NA, NA, NA, NA, NA, NA, NA, NA, NA, NA, NA, NA, NA, 
NA, NA, NA, NA, NA, NA, NA, NA, NA, NA, NA, NA, NA, NA, NA, NA, 
NA, NA, NA, NA, NA, NA, NA, NA, NA, NA, NA, NA, NA, NA, NA, NA, 
NA, NA, NA, NA, NA, NA, NA, NA, NA, NA, NA, NA, NA, NA, NA, 3, 
7, 16, 16, 16, 16, 7, 16, 2, NA, NA, 2, 7, NA, NA, 
NA, NA, NA, NA, NA, NA, NA, NA, NA, NA, NA, NA, NA, NA, NA, NA, 
NA, NA, NA, NA, NA, NA, NA, NA, NA, NA, NA, NA, NA, NA, NA, NA, 
NA, NA, NA, NA, NA, NA, NA, NA, NA, NA, NA, NA, NA, NA, NA, NA, 
NA, NA, NA, NA, NA, NA, NA, NA, NA, NA, NA, NA, NA, NA, NA, NA, 
NA, NA, NA, NA, NA, NA, NA, NA, NA, NA, NA, NA, NA, NA, NA, NA, 
NA, NA, NA, NA, NA, NA, NA, NA, NA, NA, NA, NA, NA, NA, NA, NA, 
NA, NA, NA, NA, NA, NA, NA, NA, NA, NA, NA, NA, NA, NA, NA, NA, 
NA, NA, NA, NA, NA, NA, NA, NA, NA, NA, NA, NA, NA, NA, NA, 4, 
16, 16, 16, 16, 16, 16, 16, 3, NA, NA, 3, 16, 2, 8, 
8, 2, 2, 2, 2, 2, 8, 2, 7, 8, NA, NA, NA, NA, NA, NA, 
NA, NA, NA, NA, NA, NA, NA, NA, NA, NA, NA, NA, NA, NA, NA, NA, 
NA, NA, NA, NA, NA, NA, NA, NA, NA, NA, NA, NA, NA, NA, NA, NA, 
NA, NA, NA, NA, NA, NA, NA, NA, NA, NA, NA, NA, NA, NA, NA, NA, 
NA, NA, NA, NA, NA, NA, NA, NA, NA, NA, NA, NA, NA, NA, NA, NA, 
NA, NA, NA, NA, NA, NA, NA, NA, NA, NA, NA, NA, NA, NA, NA, NA, 
NA, NA, NA, NA, NA, NA, NA, NA, NA, NA, NA, NA, NA, NA, NA, NA, 
NA, NA, NA, NA, NA, NA, NA, NA, NA, NA, NA, NA, NA, NA, NA, NA, 
16, 16, 16, 16, 16, 16, 16, NA, NA, NA, 11, 16, NA, 
16, 16, 3, 3, 3, 3, 3, 16, 3, 16, 16, 2, 2, 2, 
2, 2, 2, 2, 2, 8, 2, 9, NA, NA, NA, NA, NA, NA, NA, NA, 
NA, NA, NA, NA, NA, NA, NA, NA, NA, NA, NA, NA, NA, NA, NA, NA, 
NA, NA, NA, NA, NA, NA, NA, NA, NA, NA, NA, NA, NA, NA, NA, NA, 
NA, NA, NA, NA, NA, NA, NA, NA, NA, NA, NA, NA, NA, NA, NA, NA, 
NA, NA, NA, NA, NA, NA, NA, NA, NA, NA, NA, NA, NA, NA, NA, NA, 
NA, NA, NA, NA, NA, NA, NA, NA, NA, NA, NA, NA, NA, NA, NA, NA, 
NA, NA, NA, NA, NA, NA, NA, NA, NA, NA, NA, NA, NA, NA, NA, NA, 
NA, NA, NA, 16, 16, 16, 16, 16, 16, 16, NA, NA, NA, NA, 
16, NA, 16, 16, 11, 11, 11, NA, NA, 16, 11, 16, 16, 
3, 3, 3, 3, 3, 3, 3, 3, 16, 8, NA, 9, 7, 8, 7, 
2, 2, 2, 2, NA, 2, 2, 2, 2, NA, NA, NA, NA, NA, NA, NA, 
NA, NA, NA, NA, NA, NA, NA, NA, NA, NA, NA, NA, NA, NA, NA, NA, 
NA, NA, NA, NA, NA, NA, NA, NA, NA, NA, NA, NA, NA, NA, NA, NA, 
NA, NA, NA, NA, NA, NA, NA, NA, NA, NA, NA, NA, NA, NA, NA, NA, 
NA, NA, NA, NA, NA, NA, NA, NA, NA, NA, NA, NA, NA, NA, NA, NA, 
NA, NA, NA, NA, NA, NA, NA, NA, NA, NA, NA, NA, NA, NA, NA, NA, 
NA, NA, NA, NA, NA, NA, NA, 16, 16, 16, 16, 16, 16, 16, 
NA, NA, NA, NA, 16, NA, 16, 16, NA, NA, NA, NA, NA, 16, 15, 
16, 16, 4, 4, 4, 4, 4, 4, 4, 11, 16, 16, NA, NA, 
16, 16, 16, 3, 3, NA, NA, NA, 3, 3, 3, 3, 2, 2, 2, 
2, 8, 8, 8, 2, 8, 7, 9, 2, NA, NA, 8, 2, 2, 2, 2, 
2, 2, 2, 2, 2, NA, NA, NA, NA, NA, NA, NA, NA, NA, NA, NA, 
NA, NA, NA, NA, NA, NA, NA, NA, NA, NA, NA, NA, NA, NA, NA, NA, 
NA, NA, NA, NA, NA, NA, NA, NA, NA, NA, NA, NA, NA, NA, NA, NA, 
NA, NA, NA, NA, NA, NA, NA, NA, NA, NA, NA, NA, NA, NA, NA, NA, 
NA, NA, NA, NA, NA, NA, NA, NA, NA, NA, NA, 16, 16, 16, 16, 
16, 16, 16, NA, NA, NA, NA, 16, NA, 16, 16, NA, NA, NA, 
NA, NA, 16, 16, 16, 16, 5, 5, 5, 5, 5, NA, NA, NA, 16, 
16, NA, NA, 16, 16, 16, 4, 7, NA, NA, NA, 4, 4, 4, 4, 
7, 7, 8, 7, 16, 16, 16, 7, 16, 16, NA, NA, NA, NA, 
16, 3, NA, 3, 3, 3, 3, 3, 3, 3, 2, 8, 7, 8, 2, 
2, 2, 2, 2, 2, 2, 2, 2, 2, 2, 2, 2, NA, 2, 2, 2, 
2, NA, NA, NA, NA, NA, NA, NA, NA, NA, NA, NA, NA, NA, NA, NA, 
NA, NA, NA, NA, NA, NA, NA, NA, NA, NA, NA, NA, NA, NA, NA, NA, 
NA, NA, NA, NA, NA, NA, NA, NA, NA, NA, NA, NA, NA, NA, NA, NA, 
NA, 16, 16, 16, 16, 16, 16, 16, NA, NA, NA, NA, 16, NA, 
16, 16, NA, NA, NA, NA, NA, 16, 16, 16, 16, 13, 13, 13, 
13, 13, 13, 13, NA, 16, 16, NA, NA, 16, 16, 16, 7, 
16, NA, NA, NA, 12, 12, 12, 12, 16, 16, 16, 16, 16, 
16, 16, 16, 16, 16, NA, NA, NA, NA, 16, 4, 4, 4, 4, 
4, 4, 4, 4, 4, 7, 16, 16, 16, 7, 3, 3, 3, 3, NA, 
3, 3, 3, 3, 3, 3, 3, NA, 3, NA, NA, NA, 2, 2, 2, 2, 
2, 2, 8, NA, 2, 2, 2, 2, 2, 2, 2, NA, NA, NA, NA, NA, 
NA, NA, NA, NA, NA, NA, NA, NA, NA, NA, NA, NA, NA, NA, NA, NA, 
NA, NA, NA, NA, NA, NA, NA, NA, NA, NA, NA, NA, 16, 16, 16, 
16, 16, 16, 16, NA, NA, NA, NA, 16, NA, 16, 16, NA, NA, 
NA, NA, NA, 16, 16, 16, 16, 13, 13, NA, NA, NA, NA, NA, 
NA, 16, 16, NA, NA, 16, 16, 16, 16, 16, NA, NA, NA, NA, 
NA, NA, NA, 16, 16, 16, 16, 16, 16, 16, 16, 16, 16, 
NA, NA, NA, NA, 16, 12, 12, 12, 12, 12, 12, 12, 12, 
12, 16, 16, 16, 16, 16, 4, 4, 4, 4, NA, 4, 4, 4, 
4, 4, 4, 4, NA, 4, NA, NA, NA, 3, 3, 3, 3, NA, 3, 16, 
NA, 3, 3, 3, 3, 3, 3, 3, 9, 8, 2, 2, 9, 9, 9, 8, 
2, 2, 2, 2, 7, NA, NA, NA, NA, NA, NA, NA, NA, NA, NA, NA, 
NA, NA, NA, NA, NA, NA, NA, NA, NA, 16, 16, 16, 16, 16, 
16, 16, NA, NA, NA, NA, 16, NA, 16, 16, NA, NA, NA, NA, 
NA, 16, 16, 16, 16, NA, 13, NA, NA, NA, NA, NA, NA, 16, 
16, 14, NA, 16, 16, 16, 16, 16, NA, NA, NA, NA, NA, NA, 
NA, 16, 16, 16, 16, 16, 16, 16, 16, 16, 16, NA, NA, 
NA, NA, 16, 13, NA, NA, NA, NA, NA, NA, NA, 13, 16, 16, 
16, 16, 16, 7, 5, NA, NA, NA, 5, 5, 12, NA, 12, NA, 
12, NA, 5, NA, NA, NA, 4, 4, 4, 4, 11, 7, 16, NA, 11, 
4, 4, 8, 4, 8, 4, NA, 16, 10, 3, NA, 10, NA, 16, 10, 
10, 3, 10, 16, 8, 2, 2, 2, 7, 2, 2, 2, 2, 2, 2, 
8, 8, 7, 2, 2, 2, 9, 2), nrow = 142, byrow = FALSE)

# Number of years
nyears <- 12	  

# Population count data
popcount <- c(4,5,2,5,8,7,13,10,14,12,13,17)

# Reproductive success data
nestlings <- c(8,8,5,12,14,11,26,20,18,17,24,19) # number of offspring 
R <- c(4,5,2,5,8,7,13,10,14,12,13,17)        # number of surveyed broods

# Unmarked birds found dead by poison or other causes
rec.dead.poison <- c(0,0,1,0,0,0,0,0,0,1,1,1)
rec.dead.other <- c(1,1,0,0,0,0,1,1,0,2,3,2)

# Load R2WinBUGS package
library("R2WinBUGS")


# WinBUGS MODEL: 
sink("ipm_redkite.txt")
cat("
model {
###############################################################################
#
#  Integrated population model for the red  kite population of Mallorca (Spain)
#  - Age structured, female-based model with 3 age classes: 
#  - Pre-breeding census
#  - Age at first breeding: 2 years old
#
###############################################################################

############################################################
# 1. Priors for the parameters
############################################################ 

# Probabilities for telemetry data
# Priors and constraints	
for (t in 1:(n.occasions-1)){
   s[t] <- mean.s
   betajuv[t] <- mean.betajuv
   beta1y[t] <- mean.beta1y
   beta2my[t] <- mean.beta2my
   alpha1[t] <- mean.alpha1
   alpha2[t] <- mean.alpha2
   alpha3[t] <- mean.alpha3
   p[t] <- mean.p 
   c[t] <- mean.c 
   d1[t] <- mean.d1
   d2[t] <- mean.d2
   }
   
mean.s ~ dunif(0, 1)
mean.betajuv ~ dunif(0, 1)   
mean.beta1y ~ dunif(0, 1)     
mean.beta2my ~ dunif(0, 1)	 
mean.alpha1 ~ dunif(0, 1)
mean.alpha2 ~ dunif(0, 1)
mean.alpha3 ~ dunif(0, 0.1)
mean.p ~ dunif(0, 1)
mean.c ~ dunif(0, 1)	
mean.d1 ~ dunif(0, 0.1)	
mean.d2 ~ dunif(0, 1)	

# Initial population sizes
N1[1] ~ dnorm(10, 0.001)I(1,)       # 1-year old individuals
N2[1] ~ dnorm(10, 0.001)I(1,)		# 2-year old individuals
Nad[1] ~ dnorm(10, 0.001)I(1,)      # Adults > 2 years

# Proportion of adult breeders
SBad ~ dunif(0.5, 1)	

# Mean fecundity (on log scale)
l.mfec ~ dnorm(0, 0.0001)I(-10,10)

# Fecundity temporal variability
sig.fec ~ dunif(0, 10)
tau.fec <- pow(sig.fec, -2)

for (t in 1:(nyears-1)){
   epsilon.fec[t] ~ dnorm(0, tau.fec)I(-15,15)
   }

# Initial population size of unmarked birds dead by poison
Ndp[1] ~ dnorm(1, 0.01)I(0,)

# Initial population size of unmarked birds dead by other causes
Ndo[1] ~ dnorm(1, 0.01)I(0,)


############################################################
# 2. Constrain fecundity
############################################################ 

for (t in 1:(nyears-1)){
   log(b[t]) <- l.mfec + epsilon.fec[t]
   }

############################################################
# 3. Derived and fixed parameters
############################################################ 

# Mean fecundity (on real scale)
mfec <- exp(l.mfec)                      

# Population growth rate
for (t in 1:(nyears-1)){
   lambda[t] <- Ntot[t+1] / Ntot[t]
   logla[t] <- log(lambda[t])
   }
mlam <- exp((1/(nyears-1))*sum(logla[1:(nyears-1)]))   # Geometric mean

# Survival probability in absence of illegal poisoning
Snp.juv <- 1 - (1-mean.s) * (1-mean.betajuv)
Snp.1y <- 1 - (1-mean.s) * (1-mean.beta1y)
Snp.ad <- 1 - (1-mean.s) * (1-mean.beta2my)

# Mean probability of death due to poisoning
mean.betahat <- (mean.betajuv + mean.beta1y + mean.beta2my) / 3

# Probability of dying because of poisoning 
mdp <- (1-mean.s) * mean.betahat

# Probability of dying for causes other than poison 
mdo <- (1-mean.s) * (1-mean.betahat)

# Complementary probability for (mdp+mdo) 
msurv <- 1-mdp-mdo

###################################################################################
# 4. The likelihoods of the single data sets
###################################################################################

##########################################################################
# 4.1. Likelihood for population population count data (state-space model)
##########################################################################
   
   #############################
   # 4.1.1 System process		
   #############################
      for (t in 2:nyears){
      mean1[t] <- 0.5 * b[t-1] * mean.s * (N2[t-1] * 0.10 + Nad[t-1] * SBad) 
      N1[t] ~ dpois(mean1[t])	# total number of 1y
      
      N2[t] ~ dbin(mean.s, N1[t-1])	# total number of 2y
      
      tot2ad[t-1] <- N2[t-1] + Nad[t-1]
      Nad[t] ~ dbin(mean.s, tot2ad[t-1])	# total number of adults
      
      Npop[t-1] <- N1[t-1] + N2[t-1] + Nad[t-1]
      
      # unmarked birds found dead
      # Multinomial distribution with unknown order N was coded as a sequence of conditional univariate binomial distributions
      # For further details see WinBUGS manual (Spiegelhalter 2007) 
      Ndp[t] ~ dbin(mdp, Npop[t-1])				# number of birds dead by poison
      Ndo[t] ~ dbin(mdo, Npop_minus_dp[t-1]) 	# number of birds dead by other causes (CONDITIONAL on Ndp)
      Npop_minus_dp[t-1] <- Npop[t-1] - Ndp[t]	# *(see comment below)
      Nsurv[t] ~ dbin(msurv, Npop_surv[t-1])	# number of survived birds
      Npop_surv[t-1] <- Npop[t-1] - Ndp[t] - Ndo[t]	# *this makes the three conditional binomial as a multinomial distribution
      }												# 

   #############################
   # 4.1.2 Observation process			
   #############################
   for (t in 1:nyears){
      Ntot[t] <- (N2[t] * 0.10 + Nad[t] * SBad)	
      census[t] ~ dpois(Ntot[t])
      deaths_p[t] ~ dbin(mean.d1, Ndp[t])
      deaths_o[t] ~ dbin(mean.d2, Ndo[t])
      }

##############################################################################
# 4.2 Likelihood for capture-recapture data: multistate model (6 age classes)
##############################################################################

####################################################
# Parameters:
#
# alpha1: probability of radio signal retention during the first 3 years of life
# alpha2: probability of radio signal retention during the fourth year of life
# alpha3: probability of radio signal retention from the fifth year of life onwards
# betajuv: probability of death due to poisoning given an animal has died as juvenile (between the birth and the first spring)
# beta1y: probability of death due to poisoning given an animal has died as 1-year old (between the first and the secod spring)
# beta2my: probability of death due to poisoning given an animal has died as 2 or more year old
# c: probability of encounter of an animal alive without the radio signal
# p:  probability of encounter of an animal with a functioning radio
# d1: probability of encounter of an animal dead by poisoning and without the radio signal
# d2: probability of encounter of an animal dead by other causes and without the radio signal
# s: survival probability
#
###################################################
# States (S)
# 1 alive as juvenile
# 2 alive as 1-year old with tag
# 3 alive as 2-year old with tag
# 4 alive as 3-year old with tag
# 5 alive as 4-year old with tag
# 6 alive as 5-year old or more with tag
# 7 dead by poison with tag
# 8 dead by other causes with tag
# 9 alive as 1-year old without tag
# 10 alive as 2-year old without tag
# 11 alive as 3-year old without tag
# 12 alive as 4-year old without tag
# 13 alive as 5-year old or more without tag
# 14 dead by poison without tag
# 15 dead by other causes without tag
# 16 unobserved dead
#
# Observations (O)  
# 1 detected alive as juvenile
# 2 detected alive as 1-year old with tag
# 3 detected alive as 2-year old with tag
# 4 detected alive as 3-year old with tag
# 5 detected alive as 4-year old with tag
# 6 detected alive as 5-year old or more with tag
# 7 detected dead by poison with tag
# 8 detected dead by other causes with tag
# 9 detected alive as 1-year old without tag
# 10 detected alive as 2-year old without tag
# 11 detected alive as 3-year old without tag
# 12 detected alive as 4-year old without tag
# 13 detected alive as 5-year old or more without tag
# 14 detected dead by poison without tag
# 15 detected dead by other causes without tag
# 16 not detected
###################################################

  
# Define parameters 	
for (i in 1:nind){  
   # Define probabilities of state S(t+1) given S(t); see Figure S1
   for (t in f[i]:(n.occasions-1)){  # loop over time
      # First index = states at time t-1, last index = states at time t
      ps[1,i,t,1] <- 0
      ps[1,i,t,2] <- s[t] * alpha1[t]
      ps[1,i,t,3] <- 0
      ps[1,i,t,4] <- 0
      ps[1,i,t,5] <- 0
      ps[1,i,t,6] <- 0
      ps[1,i,t,7] <- (1-s[t]) * betajuv[t] * alpha1[t]
      ps[1,i,t,8] <- (1-s[t]) * (1-betajuv[t]) * alpha1[t]
      ps[1,i,t,9] <- s[t] * (1-alpha1[t])
      ps[1,i,t,10] <- 0
      ps[1,i,t,11] <- 0
      ps[1,i,t,12] <- 0
      ps[1,i,t,13] <- 0
      ps[1,i,t,14] <- (1-s[t]) * betajuv[t] * (1-alpha1[t])
      ps[1,i,t,15] <- (1-s[t]) * (1-betajuv[t]) * (1-alpha1[t])
      ps[1,i,t,16] <- 0      
               
      ps[2,i,t,1] <- 0
      ps[2,i,t,2] <- 0
      ps[2,i,t,3] <- s[t] * alpha1[t]
      ps[2,i,t,4] <- 0
      ps[2,i,t,5] <- 0
      ps[2,i,t,6] <- 0
      ps[2,i,t,7] <- (1-s[t]) * beta1y[t] * alpha1[t]
      ps[2,i,t,8] <- (1-s[t]) * (1-beta1y[t]) * alpha1[t]
      ps[2,i,t,9] <- 0
      ps[2,i,t,10] <- s[t] * (1-alpha1[t])
      ps[2,i,t,11] <- 0
      ps[2,i,t,12] <- 0
      ps[2,i,t,13] <- 0
      ps[2,i,t,14] <- (1-s[t]) * beta1y[t] * (1-alpha1[t])
      ps[2,i,t,15] <- (1-s[t]) * (1-beta1y[t]) * (1-alpha1[t])
      ps[2,i,t,16] <- 0
      
      ps[3,i,t,1] <- 0
      ps[3,i,t,2] <- 0
      ps[3,i,t,3] <- 0
      ps[3,i,t,4] <- s[t] * alpha1[t]
      ps[3,i,t,5] <- 0
      ps[3,i,t,6] <- 0
      ps[3,i,t,7] <- (1-s[t]) * beta2my[t] * alpha1[t]
      ps[3,i,t,8] <- (1-s[t]) * (1-beta2my[t]) * alpha1[t]
      ps[3,i,t,9] <- 0
      ps[3,i,t,10] <- 0
      ps[3,i,t,11] <- s[t] * (1-alpha1[t])
      ps[3,i,t,12] <- 0
      ps[3,i,t,13] <- 0
      ps[3,i,t,14] <- (1-s[t]) * beta2my[t] * (1-alpha1[t])
      ps[3,i,t,15] <- (1-s[t]) * (1-beta2my[t]) * (1-alpha1[t])
      ps[3,i,t,16] <- 0
            
      ps[4,i,t,1] <- 0
      ps[4,i,t,2] <- 0
      ps[4,i,t,3] <- 0
      ps[4,i,t,4] <- 0
      ps[4,i,t,5] <- s[t] * alpha2[t]
      ps[4,i,t,6] <- 0
      ps[4,i,t,7] <- (1-s[t]) * beta2my[t] * alpha2[t]
      ps[4,i,t,8] <- (1-s[t]) * (1-beta2my[t]) * alpha2[t]
      ps[4,i,t,9] <- 0
      ps[4,i,t,10] <- 0
      ps[4,i,t,11] <- 0
      ps[4,i,t,12] <- s[t] * (1-alpha2[t])
      ps[4,i,t,13] <- 0
      ps[4,i,t,14] <- (1-s[t]) * beta2my[t] * (1-alpha2[t])
      ps[4,i,t,15] <- (1-s[t]) * (1-beta2my[t]) * (1-alpha2[t])
      ps[4,i,t,16] <- 0
            
      ps[5,i,t,1] <- 0
      ps[5,i,t,2] <- 0
      ps[5,i,t,3] <- 0
      ps[5,i,t,4] <- 0
      ps[5,i,t,5] <- 0
      ps[5,i,t,6] <- s[t] * alpha3[t] 
      ps[5,i,t,7] <- (1-s[t]) * beta2my[t] * alpha3[t]
      ps[5,i,t,8] <- (1-s[t]) * (1-beta2my[t]) * alpha3[t]
      ps[5,i,t,9] <- 0
      ps[5,i,t,10] <- 0
      ps[5,i,t,11] <- 0
      ps[5,i,t,12] <- 0
      ps[5,i,t,13] <- s[t] * (1-alpha3[t])
      ps[5,i,t,14] <- (1-s[t]) * beta2my[t] * (1-alpha3[t])
      ps[5,i,t,15] <- (1-s[t]) * (1-beta2my[t]) * (1-alpha3[t])
      ps[5,i,t,16] <- 0
           
      ps[6,i,t,1] <- 0
      ps[6,i,t,2] <- 0
      ps[6,i,t,3] <- 0
      ps[6,i,t,4] <- 0
      ps[6,i,t,5] <- 0
      ps[6,i,t,6] <- s[t] * alpha3[t] 
      ps[6,i,t,7] <- (1-s[t]) * beta2my[t] * alpha3[t]
      ps[6,i,t,8] <- (1-s[t]) * (1-beta2my[t]) * alpha3[t]
      ps[6,i,t,9] <- 0
      ps[6,i,t,10] <- 0
      ps[6,i,t,11] <- 0
      ps[6,i,t,12] <- 0
      ps[6,i,t,13] <- s[t] * (1-alpha3[t])
      ps[6,i,t,14] <- (1-s[t]) * beta2my[t] * (1-alpha3[t])
      ps[6,i,t,15] <- (1-s[t]) * (1-beta2my[t]) * (1-alpha3[t])
      ps[6,i,t,16] <- 0
            
      ps[7,i,t,1] <- 0
      ps[7,i,t,2] <- 0
      ps[7,i,t,3] <- 0
      ps[7,i,t,4] <- 0
      ps[7,i,t,5] <- 0
      ps[7,i,t,6] <- 0 
      ps[7,i,t,7] <- 0
      ps[7,i,t,8] <- 0
      ps[7,i,t,9] <- 0
      ps[7,i,t,10] <- 0
      ps[7,i,t,11] <- 0
      ps[7,i,t,12] <- 0
      ps[7,i,t,13] <- 0
      ps[7,i,t,14] <- 0
      ps[7,i,t,15] <- 0
      ps[7,i,t,16] <- 1
      
      ps[8,i,t,1] <- 0
      ps[8,i,t,2] <- 0
      ps[8,i,t,3] <- 0
      ps[8,i,t,4] <- 0
      ps[8,i,t,5] <- 0
      ps[8,i,t,6] <- 0 
      ps[8,i,t,7] <- 0
      ps[8,i,t,8] <- 0
      ps[8,i,t,9] <- 0
      ps[8,i,t,10] <- 0
      ps[8,i,t,11] <- 0
      ps[8,i,t,12] <- 0
      ps[8,i,t,13] <- 0
      ps[8,i,t,14] <- 0
      ps[8,i,t,15] <- 0
      ps[8,i,t,16] <- 1
      
            
      ps[9,i,t,1] <- 0
      ps[9,i,t,2] <- 0
      ps[9,i,t,3] <- 0
      ps[9,i,t,4] <- 0
      ps[9,i,t,5] <- 0
      ps[9,i,t,6] <- 0
      ps[9,i,t,7] <- 0
      ps[9,i,t,8] <- 0
      ps[9,i,t,9] <- 0
      ps[9,i,t,10] <- s[t]
      ps[9,i,t,11] <- 0
      ps[9,i,t,12] <- 0
      ps[9,i,t,13] <- 0
      ps[9,i,t,14] <- (1-s[t]) * beta1y[t]
      ps[9,i,t,15] <- (1-s[t]) * (1-beta1y[t])
      ps[9,i,t,16] <- 0

      ps[10,i,t,1] <- 0
      ps[10,i,t,2] <- 0
      ps[10,i,t,3] <- 0
      ps[10,i,t,4] <- 0
      ps[10,i,t,5] <- 0
      ps[10,i,t,6] <- 0
      ps[10,i,t,7] <- 0
      ps[10,i,t,8] <- 0
      ps[10,i,t,9] <- 0
      ps[10,i,t,10] <- 0
      ps[10,i,t,11] <- s[t]
      ps[10,i,t,12] <- 0
      ps[10,i,t,13] <- 0
      ps[10,i,t,14] <- (1-s[t]) * beta2my[t]
      ps[10,i,t,15] <- (1-s[t]) * (1-beta2my[t])
      ps[10,i,t,16] <- 0

      ps[11,i,t,1] <- 0
      ps[11,i,t,2] <- 0
      ps[11,i,t,3] <- 0
      ps[11,i,t,4] <- 0
      ps[11,i,t,5] <- 0
      ps[11,i,t,6] <- 0
      ps[11,i,t,7] <- 0
      ps[11,i,t,8] <- 0
      ps[11,i,t,9] <- 0
      ps[11,i,t,10] <- 0
      ps[11,i,t,11] <- 0
      ps[11,i,t,12] <- s[t]
      ps[11,i,t,13] <- 0
      ps[11,i,t,14] <- (1-s[t]) * beta2my[t]
      ps[11,i,t,15] <- (1-s[t]) * (1-beta2my[t])
      ps[11,i,t,16] <- 0

      ps[12,i,t,1] <- 0
      ps[12,i,t,2] <- 0
      ps[12,i,t,3] <- 0
      ps[12,i,t,4] <- 0
      ps[12,i,t,5] <- 0
      ps[12,i,t,6] <- 0
      ps[12,i,t,7] <- 0
      ps[12,i,t,8] <- 0
      ps[12,i,t,9] <- 0
      ps[12,i,t,10] <- 0
      ps[12,i,t,11] <- 0
      ps[12,i,t,12] <- 0
      ps[12,i,t,13] <- s[t]
      ps[12,i,t,14] <- (1-s[t]) * beta2my[t]
      ps[12,i,t,15] <- (1-s[t]) * (1-beta2my[t])
      ps[12,i,t,16] <- 0

      ps[13,i,t,1] <- 0
      ps[13,i,t,2] <- 0
      ps[13,i,t,3] <- 0
      ps[13,i,t,4] <- 0
      ps[13,i,t,5] <- 0
      ps[13,i,t,6] <- 0
      ps[13,i,t,7] <- 0
      ps[13,i,t,8] <- 0
      ps[13,i,t,9] <- 0
      ps[13,i,t,10] <- 0
      ps[13,i,t,11] <- 0
      ps[13,i,t,12] <- 0
      ps[13,i,t,13] <- s[t]
      ps[13,i,t,14] <- (1-s[t]) * beta2my[t]
      ps[13,i,t,15] <- (1-s[t]) * (1-beta2my[t])
      ps[13,i,t,16] <- 0
 
      ps[14,i,t,1] <- 0
      ps[14,i,t,2] <- 0
      ps[14,i,t,3] <- 0
      ps[14,i,t,4] <- 0
      ps[14,i,t,5] <- 0
      ps[14,i,t,6] <- 0 
      ps[14,i,t,7] <- 0
      ps[14,i,t,8] <- 0
      ps[14,i,t,9] <- 0
      ps[14,i,t,10] <- 0
      ps[14,i,t,11] <- 0
      ps[14,i,t,12] <- 0
      ps[14,i,t,13] <- 0
      ps[14,i,t,14] <- 0
      ps[14,i,t,15] <- 0
      ps[14,i,t,16] <- 1
 
      ps[15,i,t,1] <- 0
      ps[15,i,t,2] <- 0
      ps[15,i,t,3] <- 0
      ps[15,i,t,4] <- 0
      ps[15,i,t,5] <- 0
      ps[15,i,t,6] <- 0 
      ps[15,i,t,7] <- 0
      ps[15,i,t,8] <- 0
      ps[15,i,t,9] <- 0
      ps[15,i,t,10] <- 0
      ps[15,i,t,11] <- 0
      ps[15,i,t,12] <- 0
      ps[15,i,t,13] <- 0
      ps[15,i,t,14] <- 0
      ps[15,i,t,15] <- 0
      ps[15,i,t,16] <- 1
 
      ps[16,i,t,1] <- 0
      ps[16,i,t,2] <- 0
      ps[16,i,t,3] <- 0
      ps[16,i,t,4] <- 0
      ps[16,i,t,5] <- 0
      ps[16,i,t,6] <- 0 
      ps[16,i,t,7] <- 0
      ps[16,i,t,8] <- 0
      ps[16,i,t,9] <- 0
      ps[16,i,t,10] <- 0
      ps[16,i,t,11] <- 0
      ps[16,i,t,12] <- 0
      ps[16,i,t,13] <- 0
      ps[16,i,t,14] <- 0
      ps[16,i,t,15] <- 0
      ps[16,i,t,16] <- 1
      
      # Define probabilities of O(t) given S(t); see Figure S2
      # First index = states at time t, last index = observations at time t

      po[1,i,t,1] <- 0
      po[1,i,t,2] <- 0
      po[1,i,t,3] <- 0
      po[1,i,t,4] <- 0
      po[1,i,t,5] <- 0
      po[1,i,t,6] <- 0
      po[1,i,t,7] <- 0
      po[1,i,t,8] <- 0
      po[1,i,t,9] <- 0
      po[1,i,t,10] <- 0
      po[1,i,t,11] <- 0
      po[1,i,t,12] <- 0
      po[1,i,t,13] <- 0
      po[1,i,t,14] <- 0
      po[1,i,t,15] <- 0
      po[1,i,t,16] <- 1      
               
      po[2,i,t,1] <- 0
      po[2,i,t,2] <- p[t]
      po[2,i,t,3] <- 0
      po[2,i,t,4] <- 0
      po[2,i,t,5] <- 0
      po[2,i,t,6] <- 0
      po[2,i,t,7] <- 0
      po[2,i,t,8] <- 0
      po[2,i,t,9] <- 0
      po[2,i,t,10] <- 0
      po[2,i,t,11] <- 0
      po[2,i,t,12] <- 0
      po[2,i,t,13] <- 0
      po[2,i,t,14] <- 0
      po[2,i,t,15] <- 0
      po[2,i,t,16] <- 1-p[t]
      
      po[3,i,t,1] <- 0
      po[3,i,t,2] <- 0
      po[3,i,t,3] <- p[t]
      po[3,i,t,4] <- 0
      po[3,i,t,5] <- 0
      po[3,i,t,6] <- 0
      po[3,i,t,7] <- 0
      po[3,i,t,8] <- 0
      po[3,i,t,9] <- 0
      po[3,i,t,10] <- 0
      po[3,i,t,11] <- 0
      po[3,i,t,12] <- 0
      po[3,i,t,13] <- 0
      po[3,i,t,14] <- 0
      po[3,i,t,15] <- 0
      po[3,i,t,16] <- 1-p[t]
            
      po[4,i,t,1] <- 0
      po[4,i,t,2] <- 0
      po[4,i,t,3] <- 0
      po[4,i,t,4] <- p[t]
      po[4,i,t,5] <- 0
      po[4,i,t,6] <- 0
      po[4,i,t,7] <- 0
      po[4,i,t,8] <- 0
      po[4,i,t,9] <- 0
      po[4,i,t,10] <- 0
      po[4,i,t,11] <- 0
      po[4,i,t,12] <- 0
      po[4,i,t,13] <- 0
      po[4,i,t,14] <- 0
      po[4,i,t,15] <- 0
      po[4,i,t,16] <- 1-p[t]
            
      po[5,i,t,1] <- 0
      po[5,i,t,2] <- 0
      po[5,i,t,3] <- 0
      po[5,i,t,4] <- 0
      po[5,i,t,5] <- p[t]
      po[5,i,t,6] <- 0 
      po[5,i,t,7] <- 0
      po[5,i,t,8] <- 0
      po[5,i,t,9] <- 0
      po[5,i,t,10] <- 0
      po[5,i,t,11] <- 0
      po[5,i,t,12] <- 0
      po[5,i,t,13] <- 0
      po[5,i,t,14] <- 0
      po[5,i,t,15] <- 0
      po[5,i,t,16] <- 1-p[t]
           
      po[6,i,t,1] <- 0
      po[6,i,t,2] <- 0
      po[6,i,t,3] <- 0
      po[6,i,t,4] <- 0
      po[6,i,t,5] <- 0
      po[6,i,t,6] <- p[t]
      po[6,i,t,7] <- 0
      po[6,i,t,8] <- 0
      po[6,i,t,9] <- 0
      po[6,i,t,10] <- 0
      po[6,i,t,11] <- 0
      po[6,i,t,12] <- 0
      po[6,i,t,13] <- 0
      po[6,i,t,14] <- 0
      po[6,i,t,15] <- 0
      po[6,i,t,16] <- 1-p[t]
            
      po[7,i,t,1] <- 0
      po[7,i,t,2] <- 0
      po[7,i,t,3] <- 0
      po[7,i,t,4] <- 0
      po[7,i,t,5] <- 0
      po[7,i,t,6] <- 0 
      po[7,i,t,7] <- p[t]
      po[7,i,t,8] <- 0
      po[7,i,t,9] <- 0
      po[7,i,t,10] <- 0
      po[7,i,t,11] <- 0
      po[7,i,t,12] <- 0
      po[7,i,t,13] <- 0
      po[7,i,t,14] <- 0
      po[7,i,t,15] <- 0
      po[7,i,t,16] <- 1-p[t]
      
      po[8,i,t,1] <- 0
      po[8,i,t,2] <- 0
      po[8,i,t,3] <- 0
      po[8,i,t,4] <- 0
      po[8,i,t,5] <- 0
      po[8,i,t,6] <- 0 
      po[8,i,t,7] <- 0
      po[8,i,t,8] <- p[t]
      po[8,i,t,9] <- 0
      po[8,i,t,10] <- 0
      po[8,i,t,11] <- 0
      po[8,i,t,12] <- 0
      po[8,i,t,13] <- 0
      po[8,i,t,14] <- 0
      po[8,i,t,15] <- 0
      po[8,i,t,16] <- 1-p[t]
      
            
      po[9,i,t,1] <- 0
      po[9,i,t,2] <- 0
      po[9,i,t,3] <- 0
      po[9,i,t,4] <- 0
      po[9,i,t,5] <- 0
      po[9,i,t,6] <- 0
      po[9,i,t,7] <- 0
      po[9,i,t,8] <- 0
      po[9,i,t,9] <- c[t]
      po[9,i,t,10] <- 0
      po[9,i,t,11] <- 0
      po[9,i,t,12] <- 0
      po[9,i,t,13] <- 0
      po[9,i,t,14] <- 0
      po[9,i,t,15] <- 0
      po[9,i,t,16] <- 1-c[t]

      po[10,i,t,1] <- 0
      po[10,i,t,2] <- 0
      po[10,i,t,3] <- 0
      po[10,i,t,4] <- 0
      po[10,i,t,5] <- 0
      po[10,i,t,6] <- 0
      po[10,i,t,7] <- 0
      po[10,i,t,8] <- 0
      po[10,i,t,9] <- 0
      po[10,i,t,10] <- c[t]
      po[10,i,t,11] <- 0
      po[10,i,t,12] <- 0
      po[10,i,t,13] <- 0
      po[10,i,t,14] <- 0
      po[10,i,t,15] <- 0
      po[10,i,t,16] <- 1-c[t]

      po[11,i,t,1] <- 0
      po[11,i,t,2] <- 0
      po[11,i,t,3] <- 0
      po[11,i,t,4] <- 0
      po[11,i,t,5] <- 0
      po[11,i,t,6] <- 0
      po[11,i,t,7] <- 0
      po[11,i,t,8] <- 0
      po[11,i,t,9] <- 0
      po[11,i,t,10] <- 0
      po[11,i,t,11] <- c[t]
      po[11,i,t,12] <- 0
      po[11,i,t,13] <- 0
      po[11,i,t,14] <- 0
      po[11,i,t,15] <- 0
      po[11,i,t,16] <- 1-c[t]

      po[12,i,t,1] <- 0
      po[12,i,t,2] <- 0
      po[12,i,t,3] <- 0
      po[12,i,t,4] <- 0
      po[12,i,t,5] <- 0
      po[12,i,t,6] <- 0
      po[12,i,t,7] <- 0
      po[12,i,t,8] <- 0
      po[12,i,t,9] <- 0
      po[12,i,t,10] <- 0
      po[12,i,t,11] <- 0
      po[12,i,t,12] <- c[t]
      po[12,i,t,13] <- 0
      po[12,i,t,14] <- 0
      po[12,i,t,15] <- 0
      po[12,i,t,16] <- 1-c[t]

      po[13,i,t,1] <- 0
      po[13,i,t,2] <- 0
      po[13,i,t,3] <- 0
      po[13,i,t,4] <- 0
      po[13,i,t,5] <- 0
      po[13,i,t,6] <- 0
      po[13,i,t,7] <- 0
      po[13,i,t,8] <- 0
      po[13,i,t,9] <- 0
      po[13,i,t,10] <- 0
      po[13,i,t,11] <- 0
      po[13,i,t,12] <- 0
      po[13,i,t,13] <- c[t]
      po[13,i,t,14] <- 0
      po[13,i,t,15] <- 0
      po[13,i,t,16] <- 1-c[t]
 
      po[14,i,t,1] <- 0
      po[14,i,t,2] <- 0
      po[14,i,t,3] <- 0
      po[14,i,t,4] <- 0
      po[14,i,t,5] <- 0
      po[14,i,t,6] <- 0 
      po[14,i,t,7] <- 0
      po[14,i,t,8] <- 0
      po[14,i,t,9] <- 0
      po[14,i,t,10] <- 0
      po[14,i,t,11] <- 0
      po[14,i,t,12] <- 0
      po[14,i,t,13] <- 0
      po[14,i,t,14] <- d1[t]
      po[14,i,t,15] <- 0
      po[14,i,t,16] <- 1-d1[t]
 
      po[15,i,t,1] <- 0
      po[15,i,t,2] <- 0
      po[15,i,t,3] <- 0
      po[15,i,t,4] <- 0
      po[15,i,t,5] <- 0
      po[15,i,t,6] <- 0 
      po[15,i,t,7] <- 0
      po[15,i,t,8] <- 0
      po[15,i,t,9] <- 0
      po[15,i,t,10] <- 0
      po[15,i,t,11] <- 0
      po[15,i,t,12] <- 0
      po[15,i,t,13] <- 0
      po[15,i,t,14] <- 0
      po[15,i,t,15] <- d2[t]
      po[15,i,t,16] <- 1-d2[t]
 
      po[16,i,t,1] <- 0
      po[16,i,t,2] <- 0
      po[16,i,t,3] <- 0
      po[16,i,t,4] <- 0
      po[16,i,t,5] <- 0
      po[16,i,t,6] <- 0 
      po[16,i,t,7] <- 0
      po[16,i,t,8] <- 0
      po[16,i,t,9] <- 0
      po[16,i,t,10] <- 0
      po[16,i,t,11] <- 0
      po[16,i,t,12] <- 0
      po[16,i,t,13] <- 0
      po[16,i,t,14] <- 0
      po[16,i,t,15] <- 0
      po[16,i,t,16] <- 1
     
      } #t
   } #i

# State-space model likelihood 
for (i in 1:nind){
   z[i,f[i]] <- Y[i,f[i]]
   for (t in (f[i]+1):n.occasions){  # loop over time
      # State equation: draw S(t) given S(t-1)
      z[i,t] ~ dcat(ps[z[i,t-1], i, t-1,])
      
      # Observation equation: draw O(t) given S(t)
      Y[i,t] ~ dcat(po[z[i,t], i, t-1,])
      } #t
   } # i


############################################################
# 4.3. Likelihood for reproductive data: Poisson regression	
############################################################

for (t in 1:(nyears-1)){
   J[t] ~ dpois(rho[t])
   rho[t] <- R[t] * b[t]
   }

} # End Model
",fill = TRUE)
sink()


# combine all data
bugs.data <- list(nyears = nyears, census = popcount, 
                  deaths_p = rec.dead.poison, deaths_o = rec.dead.other, 
                  J = nestlings[1:(nyears-1)], R = R[1:(nyears-1)], 
                  Y = rCH,  f = f, n.occasions = dim(rCH)[2], 
                  nind = dim(rCH)[1], z = zCH)

# Initial values
# Function to create initial values for unknown z (modified from [42])
ms.init.z <- function(ch, f){
	for (i in 1:dim(ch)[1]){
		for (c in (f[i]+1):dim(ch)[2]){
			if (is.na(ch[i,c])) {ch[i,c] <- sample(c(3,4,5,6,11,12,13), 1, replace = TRUE)}
			else {ch[i,c] <- NA}
         	}
   		}
   return(ch)
   }
 
inits <- function(){list(SBad = runif(1, 0.5, 1), l.mfec = rnorm(1, 0.2, 0.5), sig.fec = runif(1, 0.1, 10),
                         N1 = c(NA, round(runif((nyears-1), 8,12),0)), N2 = c(NA, round(runif((nyears-1), 6,8),0)), 
                         Nad = c(NA, round(runif((nyears-1), 4,6),0)),
                         Ndp = c(NA, rep(4,nyears-1)), Ndo = c(NA, rep(4,nyears-1)),
                         mean.s = runif(1, 0.5, 0.6), mean.betajuv = runif(1, 0, 1), mean.beta1y = runif(1, 0, 1), mean.beta2my = runif(1, 0, 1), 
                         mean.alpha1 = runif(1, 0.5, 1), mean.alpha2 = runif(1, 0, 0.5), mean.alpha3 = runif(1, 0, 0.1), 
                         mean.p = runif(1, 0.5, 1),  mean.c = runif(1, 0, 0.5), 
                         mean.d1 = runif(1, 0, 0.1), mean.d2 = runif(1, 0, 0.5), 
                         z = ms.init.z(zCH, f) 
                         )}

# Define parameters to be monitored
parameters <- c("b", "lambda", "mfec", "mlam", "sig.fec", "N1", "N2", "Nad", "Ntot",
                "mean.s", "mean.betajuv", "mean.beta1y", "mean.beta2my", 
                "mean.alpha1", "mean.alpha2", "mean.alpha3", 
                "mean.p", "mean.c", "mean.d1", "mean.d2", 
                "SBad", "Snp.juv", "Snp.1y", "Snp.ad", "mean.betahat", 
                "Npop", "Ndp", "mdp", "Ndo", "mdo" )

# MCMC settings
niter <- 1000000
nthin <- 20
nburn <- 500000
nchains <- 3

# Call WinBUGS from R (on a unix machine) 
out <- bugs(bugs.data, inits, parameters, "ipm_redkite.txt", n.chains = nchains, n.thin = nthin, n.iter = niter, n.burnin = nburn, debug = TRUE, bugs.directory = wb, working.directory = getwd(), useWINE = TRUE)
